# Supplementary material for: Highly Sensitive Magnetic-Nanoparticle-Based Immunochromatography Assay for Rapid Detection of Amantadine in Chicken and Eggs
Source: Biosensors (Basel). 2023 Dec 30;14(1):23. doi: 10.3390/bios14010023 (PMC10813809; doi:10.3390/bios14010023)
Supplement: Supplementary file 1 [file biosensors-14-00023-s001.zip]

Archive with 1 entries (1 files):
- biosensors-2738984-supplementary.pdf
